# Supplementary material for: Increasing Antimicrobial Resistance in World Health Organization Eastern Mediterranean Region, 2017–2019
Source: Emerg Infect Dis. 2022 Apr;28(4):717–24. doi: 10.3201/eid2804.211975 (PMC8962877; doi:10.3201/eid2804.211975)
Supplement: Appendix — Supplemental data for study of increasing antimicrobial resistance in the World Health Organization Eastern Mediterranean Region, 2017–2019. [file 21-1975-Techapp-s1.xlsx]

## Sheet: Sheet3
https://doi.org/10.3201/eid2804.211975
Increasing Antimicrobial Resistance in World Health Organization Eastern Mediterranean Region, 2017–2019
Appendix. Antimicrobial Resistance in the World Health Organization Eastern Mediterranean Region, 2017–2019
Country	Carbapenem-resistant Acinetobacter spp. (CRAsp.)
	2017				2018				2019
	# of surveillance sites	# of CRAsp	# of BSIs caused by AB	% of resistance	# of surveillance sites	# of CRAsp.	# of BSIs caused by Acinetobacter spp.	% of resistance	# of surveillance sites	# of CRAsp	# of BSIs caused by AB	% of resistance
Bahrain	33	0	0	0	33	60	81	74.1	38	40	60	66.7
Egypt	9	7	11	63.6	9	50	68	73.5	39	64	92	69.6
Iran	6	0	0	0	6	389	607	64.1	22	447	553	80.8
Iraq	1	0	0	0	0	18	21	85.7	28	16	25	64
Jordan	1	0	0	0	0	42	49	85.7	15	82	93	88.2
Libya		0			8	0			1	19	29	65.5
Lebanon	4	31	33	93.9	8	40	49	81.6	8	34	47	72.3
Oman	6	59	109	54.1	32	36	57	63.2	8	78	135	57.8
Pakistan	6	95	141	67.4	10	79	207	38.2	37	282	397	71
Palestine	0	0	0	0	0	0	0	0	13	51	69	73.9
Qatar	0	0	0	0	0	0	0	0	32	11	26	42.3
Saudi Arabia	39	147	185	79.5	36	95	102	93.1	31	263	305	86.2
Sudan					24	0	0	0	0	0	0	0
Tunisia	12	188	231	81.4	11	191	230	82.9	13	96	116	82.8
UAE	117	29	65	44.6	191	48	100	48	250	40	96	41.7
Country	Klebsiella pneumoniae resistant to 3GC
	2017				2018				2019
	# of surveillance sites	# of K. pneumoniae resistant to 3GC	# of BSIs caused by K. pneumoniae	% of resistance	# of surveillance sites	# of K. pneumoniae resistant to 3GC	# of BSIs caused by K. pneumoniae	% of resistance	# of surveillance sites	# of K. pneumoniae resistant to 3GC	# of BSIs caused by K. pneumoniae	% of resistance
Bahrain	33	75	169	44.3	33	57	125	45.6	38	113	209	54.1
Egypt	9	54	57	94.7	9	332	344	96.5	39	364	383	95
Iran	6	9	12	75	6	284	405	70.1	22	332	473	70.2
Iraq	1	0	0	0	0	13	13	100	28	0	0	0
Jordan	1	0	0	0	0	46	64	71.9	15	90	121	74.4
Libya	0	0	0	0	8	0	0	0	1	0	0	0
Lebanon	4	26	40	65	8	27	52	51.9	8	27	47	57.4
Oman	6	141	255	55.3	32	86	144	59.7	8	201	372	54
Pakistan	6	198	237	83.5	10	106	119	89.1	37	337	389	86.6
Palestine	0	0	0	0	0	0	0	0	13	65	101	64.4
Qatar	0	0	0	0	0	0	0	0	32	62	220	28.2
Saudi Arabia	39	261	504	51.8	36	197	286	68.9	31	625	868	72
Sudan	0	0	0	0	24	95	113	84.1	0	0	0	0
Tunisia	12	149	198	75.3	11	259	398	65	13	169	248	68.1
UAE	117	189	521	36.3	191	224	572	39.2	250	243	588	41.3
Country	E. coli resistant to 3GC
	2017				2018				2019
	# of surveillance sites	# of E. coli resistant to 3GC	# of BSIs caused by E. coli	% of resistance	# of surveillance sites	# of E. coli resistant to 3GC	# of BSIs caused by E. coli	% of resistance	# of surveillance sites	# of E. coli resistant to 3GC	# of BSIs caused by E. coli	% of resistance
Bahrain	33	0	0	0	33	86	199	43.2	38	107	198	54
Egypt	9	0	0	0	9	53	58	91.4	39	36	41	87.8
Iran	6	9	10	90	6	253	386	65.5	22	440	620	71
Iraq	1	0	0	0	0	0	0	0	28	0	0	0
Jordan	1	0	0	0	0	65	105	61.9	15	114	174	65.5
Libya	0	0	0	0	8				1	7	12	58.3
Lebanon	4	42	91	46.2	8	96	190	50.5	8	49	85	57.6
Oman	6	144	291	49.5	32	103	197	52.3	8	256	488	52.5
Pakistan	6	419	486	86.2	10	155	224	69.2	37	687	775	88.6
Palestine	0	0	0	0	0	0	0	0	13	137	309	44.3
Qatar	0	0	0	0	0	0	0	0	32	249	508	49
Saudi Arabia	39	180	354	50.8	36	120	229	52.4	31	327	573	57.1
Sudan	0	0	0	0	0	32	48	66.7	0	0	0	0
Tunisia	12	28	78	35.9	11	86	254	33.9	13	43	132	32.6
UAE	117	254	532	47.7	191	386	797	48.4	250	374	837	44.7
Country	Methicillin-resistant Staphylococcus aureus (MRSA)
	2017				2018				2019
	# of surveillance sites	# MRSA	# of BSIs caused by Staphylococcus aureus	% of resistance	# of surveillance sites	# MRSA	# of BSIs caused by Staphylococcus aureus	% of resistance	# of surveillance sites	# MRSA	# of BSIs caused by Staphylococcus aureus	% of resistance
Bahrain	33	0	0	0	33	66	186	35.5	38	80	200	40
Egypt	9	0	0	0	9	19	27	70.4	39	39	49	79.6
Iran	6	0	0	0	6	112	291	38.5	22	179	458	39.1
Iraq	1	0	0	0	0	0	0	0	28	0	0	0
Jordan	1	0	0	0	0	34	71	47.9	15	48	99	48.5
Libya	0	0	0	0	8				1
Lebanon	4	0	0	0	8	2	10	20	8	3	12	25
Oman	6	74	173	42.8	32	13	61	21.3	8	0
Pakistan	6	121	193	62.7	10	27	133	20.3	37	193	297	65
Palestine	0	0	0	0	0	0	0	0	13	402	641	62.7
Qatar	0	0	0	0	0	0	0	0	32	47	174	26.8
Saudi Arabia	39	113	341	33.1	36	98	190	51.6	31	301	615	48.9
Sudan	0	0	0	0	0	118	226	52.2	0	15	31	48.4
Tunisia	12	57	264	21.6	11	102	483	21.1	13	49	281	17.4
UAE	117	124	364	34.1	191	123	447	27.5	250	156	446	35
Country	Carbapenem-resistant Klebsiella pneumoniae (CRKP)
	2017				2018				2019
	# of surveillance sites	# of CRKP	# of BSIs caused by K. pneumoniae	% of resistance	# of surveillance sites	# of CRKP	# of BSIs caused by K. pneumoniae	% of resistance	# of surveillance sites	# of CRKP	# of BSIs caused by K. pneumoniae	% of resistance
Bahrain	33	32	169	19	33	28	125	22.4	38	61	209	29.2
Egypt	9	40	61	65.6	9	206	356	58	39	277	409	67.8
Iran	6	4	12	33	6	187	414	45.2	22	199	454	43.8
Iraq	1	0				5	13	38.5	28
Jordan	1	0				12	66	18.2	15	26	123	21.1
Libya					8				1
Lebanon	4	6	35	17.1	8	4	52	7.7	8	11	47	23.4
Oman	6	52	251	20.7	32	40	140	28.6	8	109	358	30.4
Pakistan	6	91	239	38.1	10	268	487	55	37	256	420	61
Palestine		0				0			13	7	101	6.9
Qatar		0				0			32	15	220	6.8
Saudi Arabia	39	133	498	26.7	36	115	284	40.5	31	400	857	46.7
Sudan		0			24	15	111	13.5
Tunisia	12	53	201	26.4	11	124	484	25.7	13	73	261	28
UAE	117	63	495	12.7	191	77	569	13.5	250	62	528	11.7
Country	Carbapenem-resistan E. coli (CREC)
	2017				2018				2019
	# of surveillance sites	# of CREC	# of BSIs caused by E. coli	% of resistance	# of surveillance sites	# of CREC	# of BSIs caused by E. coli	% of resistance	# of surveillance sites	# of CREC	# of BSIs caused by E. coli	% of resistance
Bahrain	33				33	4	199	2	38	6	198	3
Egypt	9				9	24	79	30.4	39	18	64	28.1
Iran	6	0			6	62	372	16.7	22	67	588	11.4
Iraq	1								28	3	14	21.4
Jordan	1					0	109	0	15	8	178	4.5
Libya					8				1	2	11	18.2
Lebanon	4	3	78	3.8	8	10	191	5.2	8	4	85	4.7
Oman	6	4	277	1.4	32	3	179	1.7	8	15	488	3.1
Pakistan	6	109	992	11	10	156	1149	13.6	37	165	767	21.5
Palestine									13	15	315	4.8
Qatar									32	6	508	1.2
Saudi Arabia	39	14	353	4	36	8	225	3.6	31	11	565	1.9
Sudan						3	45	6.7		0
Tunisia	12	4	78	5.1	11	4	276	1.4	13	1	146	0.7
UAE	117	13	620	2.1	191	15	789	1.9	250	11	757	1.5
